# Supplementary material for: Chewing Gum May Alleviate Degree of Thirst in Patients on Hemodialysis
Source: Medicina (Kaunas). 2023 Dec 19;60(1):2. doi: 10.3390/medicina60010002 (PMC10817533; doi:10.3390/medicina60010002)
Supplement: Supplementary file 1 [file medicina-60-00002-s001.zip]

Archive with 1 entries (1 files):
- medicina-2736723-supplementary.pdf
